# Supplementary material for: Vitamin E biofortification: enhancement of seed tocopherol concentrations by altered chlorophyll metabolism
Source: Front Plant Sci. 2024 Feb 26;15:1344095. doi: 10.3389/fpls.2024.1344095 (PMC10925712; doi:10.3389/fpls.2024.1344095)
Supplement: Supplementary file 1 [file Table_1.xlsx]

## Sheet: Supplementary Table 1
Supplementary Table 1:Seed tocopherol content in Ole:HPT transgenic lines
Lines	Non-transgenic seeds (μg/g)	Transgenic seeds (μg/g)	Fold change (Red/Non-red)
Ole:HPT06	512	965	1.9
Ole:HPT05	492	964	2
Ole:HPT07	530	951	1.8
Ole:HPT15	488	930	1.9
Ole:HPT17	513	884	1.7
Ole:HPT37	451	871	1.9
Ole:HPT02	471	856	1.8
Ole:HPT22	513	840	1.6
Ole:HPT32	450	837	1.9
Ole:HPT31	452	782	1.7
Ole:HPT34	449	751	1.7
Ole:HPT35	436	745	1.7
Ole:HPT10	498	626	1.3
average	481	846	1.8
WT	475	0	0
