# Supplementary material for: Vitamin E biofortification: enhancement of seed tocopherol concentrations by altered chlorophyll metabolism
Source: Front Plant Sci. 2024 Feb 26;15:1344095. doi: 10.3389/fpls.2024.1344095 (PMC10925712; doi:10.3389/fpls.2024.1344095)
Supplement: Supplementary file 2 [file Table_2.xlsx]

## Sheet: Sheet1
Supplementary Table 2. Seed tocopherol content in Ole:HPT+SYN-RNAi transgenic lines
Lines	Non-transgenic seeds (μg/g)	Transgenic seeds (μg/g)	Fold change (Transgenic /Non-transgenic)
Ole:HPT+SYN-RNAi01	478	1251	2.6
Ole:HPT+SYN-RNAi03	453	1120	2.5
Ole:HPT+SYN-RNAi02	532	1082	2
Ole:HPT+SYN-RNAi12	500	1052	2.1
Ole:HPT+SYN-RNAi14	535	997	1.9
Ole:HPT+SYN-RNAi13	475	968	2
Ole:HPT+SYN-RNAi09	512	1007	2
Ole:HPT+SYN-RNAi10	503	997	2
Ole:HPT+SYN-RNAi16	482	1020	2.1
Ole:HPT+SYN-RNAi06	490	1019	2.1
Ole:HPT+SYN-RNAi08	434	972	2.2
Ole:HPT+SYN-RNAi15	483	982	2
Ole:HPT+SYN-RNAi22	496	933	1.9
average	490	1031	2.1
WT	490	0	0
