# Supplementary material for: Vitamin E biofortification: enhancement of seed tocopherol concentrations by altered chlorophyll metabolism
Source: Front Plant Sci. 2024 Feb 26;15:1344095. doi: 10.3389/fpls.2024.1344095 (PMC10925712; doi:10.3389/fpls.2024.1344095)
Supplement: Supplementary file 3 [file Table_3.xlsx]

## Sheet: Sheet1
Supplementary Table 3. Seed tocopherol content in TyrA-OE+Ole:HPT+SYN-RNAi transgenic lines
	Transgenic seeds						Non-transgenic seeds
Lines (Ole:HPT+SYN-RNAi+ TyrA-OE)	Tocotrienol (µg/g)	Tocopherol (µg/g)	Total tocochromanol(µg/g)	Tocotrienol /total tocochromanol (%)	Fold change (tocopherol/wt)		Tocotrienol (µg/g)	Tocopherol (µg/g)	Total tocochromanol (µg/g)	Tocotrienol /total tocochromanol (%)	Fold change (tocopherol/wt )
8	319	1401	1720	19	2.4		116	1215	1331	9	2
9	104	1621	1725	6	2.7		7	676	683	1	1.1
12	194	1503	1696	11	2.5		11	1125	1136	1	1.9
14	27	1583	1610	2	2.7		0	1165	1165	0	2
19	93	1508	1601	6	2.5		13	989	1002	1	1.7
22	44	1567	1611	3	2.6		12	934	946	1	1.6
23	62	1507	1569	4	2.5		13	971	983	1	1.6
24	31	1461	1492	2	2.5		14	1083	1097	1	1.8
25	12	1045	1057	1	1.8		13	1207	1220	1	2
26	35	1531	1566	2	2.6		13	1117	1130	1	1.9
27	34	1364	1398	3	2.3		10	1031	1041	1	1.7
28	191	1547	1738	11	2.6		10	880	890	1	1.5
31	239	1362	1601	15	2.3		7	970	977	1	1.6
32	14	1163	1177	1	2		7	905	912	1	1.5
34	32	1496	1529	2	2.5		7	899	906	1	1.5
35	78	1443	1521	5	2.4		78	953	1030	8	1.6
36	96	1382	1478	7	2.3		82	973	1055	8	1.6
39	92	1437	1529	6	2.4		90	977	1067	8	1.6
40	100	1346	1445	7	2.3		95	872	967	10	1.5
41	118	1339	1457	8	2.3		81	898	979	8	1.5
45	534	1185	1719	31	2		208	1021	1229	17	1.7
46	277	1310	1587	18	2.2		136	1018	1154	12	1.7
47	202	1381	1584	13	2.3		68	834	902	8	1.4
50	95	1426	1521	6	2.4		89	841	931	10	1.4
Average	126	1413	1539	8	2.4		49	981	1030	5	1.7
WT	0	0	0	0	0		0	594	594	0	0
