# Supplementary material for: Vitamin E biofortification: enhancement of seed tocopherol concentrations by altered chlorophyll metabolism
Source: Front Plant Sci. 2024 Feb 26;15:1344095. doi: 10.3389/fpls.2024.1344095 (PMC10925712; doi:10.3389/fpls.2024.1344095)
Supplement: Supplementary file 4 [file Table_4.xlsx]

## Sheet: Sheet1
Supplementary Table 4. Seed fatty acid composition in genetic manipulation of three genes including TyrA, CHLSYN and HPT
Genotype	Oil content (%)	C16:0 (%)	C18:0 (%)	C18:1 (%)	C18:2 (%)	C18:3 (%)	C20:0 (%)	C20:1 (%)	C20:2 (%)	C22:1 (%)
SYN-RNAi-3-16	33.0±4.7	2.5±0.4	1.0±0.1	5.0±0.6	9.5±1.4	6.2±0.9	0.7±0.1	6.8±1.0	0.6±0.1	0.6±0.1
SYN-RNAi-8-5	30.0±1.5	2.2±0.1	0.9±0.0	5.0±0.3	8.7±0.4	5.6±0.3	0.6±0.0	6.0±0.4	0.5±0.0	0.5±0.0
SYN-RNAi-3-26	30.6±1.1	2.4±0.1	1.0±0.0	4.9±0.2	8.9±0.3	5.4±0.2	0.7±0.0	6.3±0.2	0.6±0.0	0.6±0.0
SYN-RNAi(non-red)	31.0±3.3	2.5±0.2	1.0±0.1	4.8±0.8	9.2±1.0	5.7±0.6	0.7±0.1	6.2±0.6	0.6±0.0	0.5±0.2
SYN47	27.6±1.4	2.2±0.1	1.0±0.0	3.6±0.2*	7.7±0.4	5.8±0.3	0.8±0.0**	5.4±0.3	0.5±0.0	0.6±0.0
SYN46	27.4±0.5	2.1±0.0	1.4±0.0**	3.0±0.1**	7.0±0.1*	6.3±0.1*	1.4±0.0**	5.0±0.1**	0.5±0.0*	0.7±0.0*
SYN(non-red)	29.2±0.6	2.3±0.0	0.9±0.0	4.3±0.2	8.3±0.3	5.8±0.1	0.6±0.0	5.9±0.1	0.6±0.0	0.6±0.0
Ole:HPT+SYN-RNAi-9	31.4±3.5	2.2±0.2	0.9±0.1	5.9±0.7	9.3±1.0	4.9±0.5	0.6±0.1	6.8±0.7	0.5±0.1	0.4±0.3
Ole:HPT+SYN-RNAi-15	33.0±0.9	2.6±0.1	1.0±0.0	5.9±0.1	9.9±0.2	5.5±0.2	0.6±0.0	6.6±0.3	0.5±0.0	0.5±0.0
Ole:HPT+SYN-RNAi(non-red)	33.1±2.8	2.4±0.1	1.0±0.0	5.9±0.6	9.8±0.7	5.4±0.4	0.6±0.0	6.9±0.9	0.5±0.1	0.5±0.1
Ole:HPT+SYN-RNAi+TryA-OE-22	26.0±1.3	2.1±0.1	0.9±0.0	3.5±0.2	7.8±0.4	5.2±0.3	0.6±0.0	5.1±0.3	0.5±0.0	0.5±0.0
Ole:HPT+SYN-RNAi+TryA-OE-23	26.3±2.5	2.1±0.2	0.9±0.1	3.5±0.4	7.8±0.8	5.2±0.5	0.6±0.1	5.3±0.5	0.6±0.1	0.3±0.2
Ole:HPT+SYN-RNAi+TryA-OE-19	28.9±0.6	2.2±0.04	1.0±0.0	4.2±0.1	8.6±0.2	5.6±0.1	0.6±0.0	5.4±0.1	0.6±0.0	0.5±0.0
TryA-OE(non-red)	26.2±2.3	2.1±0.2	0.9±0.1	3.6±0.5	7.8±0.7	5.2±0.5	0.6±0.0	5.2±0.4	0.5±0.0	0.4±0.2
