# Supplementary material for: Vitamin E biofortification: enhancement of seed tocopherol concentrations by altered chlorophyll metabolism
Source: Front Plant Sci. 2024 Feb 26;15:1344095. doi: 10.3389/fpls.2024.1344095 (PMC10925712; doi:10.3389/fpls.2024.1344095)
Supplement: Supplementary file 5 [file Table_5.xlsx]

## Sheet: Sheet1
Supplementary Table 5. Seed tocopherol and tocotrienol content in reciprocal crosses
Genotype	Tocotrienol (µg/g)	Average (µg/g)	Tocotrienol /total tocochromanol (%)	Tocopherol (µg/g)	Average (µg/g)	Fold change (tocopherol /wt )	Total tocochromanol (µg/g)	Average (µg/g)	Fold change (Total tocochromanol/wt)
(SYN-RNAi+Ole:HPT-1× TyrA+HPPD-OE2-4)-1	160	149	11	1187	1213	2.2	1346	1362	2.5
(SYN-RNAi+Ole:HPT-1× TyrA+HPPD-OE2-4)-2	131			1163			1294
(SYN-RNAi+Ole:HPT-1× TyrA+HPPD-OE2-4)-3	157			1289			1446
(TyrA+HPPD-OE2-4× SYN-RNAi+Ole:HPT-1)-1	168	163	13	1044	1116	2.1	1212	1278	2.4
(TyrA+HPPD-OE2-4× SYN-RNAi+Ole:HPT-1)-2	140			1105			1246
(TyrA+HPPD-OE2-4× SYN-RNAi+Ole:HPT-1)-3	180			1198			1378
(TyrA+HPPD-OE2-4× SYN-RNAi+Ole:HPT-8)-1	52	159	16	765	854	1.6	817	1013	1.9
(TyrA+HPPD-OE2-4× SYN-RNAi+Ole:HPT-8)-2	123			806			929
(TyrA+HPPD-OE2-4× SYN-RNAi+Ole:HPT-8)-3	302			991			1293
(TyrA+HPPD-OE2-4× SYN-RNAi+Ole:HPT-3)-1	549	577	35	1092	1088	2	1641	1664	3.1
(TyrA+HPPD-OE2-4× SYN-RNAi+Ole:HPT-3)-2	605			1083			1688
(TyrA+HPPD-OE2-2× SYN-RNAi+Ole:HPT-1)-1	204	213	18	951	1010	1.9	1155	1223	2.3
(TyrA+HPPD-OE2-2× SYN-RNAi+Ole:HPT-1)-2	205			1044			1249
(TyrA+HPPD-OE2-2× SYN-RNAi+Ole:HPT-1)-3	232			1033			1265
(TyrA+HPPD-OE2-3× SYN-RNAi+Ole:HPT-1)-1	143	189	17	713	936	1.7	857	1125	2.1
(TyrA+HPPD-OE2-3× SYN-RNAi+Ole:HPT-1)-2	203			1044			1247
(TyrA+HPPD-OE2-3× SYN-RNAi+Ole:HPT-1)-3	221			1051			1273
WT-1	0	0	/	598	542	/	598	542	/
WT-2	0			513			513
WT-3	0			523			523
WT-4	0			532			532
WT-5	0			543			543
