# Supplementary material for: Vitamin E biofortification: enhancement of seed tocopherol concentrations by altered chlorophyll metabolism
Source: Front Plant Sci. 2024 Feb 26;15:1344095. doi: 10.3389/fpls.2024.1344095 (PMC10925712; doi:10.3389/fpls.2024.1344095)
Supplement: Supplementary file 6 [file Table_6.xlsx]

## Sheet: Sheet1
Supplementary Table 6. Seed tocopherol and tocotrienol content in genetic manipulation of four genes including TyrA, HPPD, CHLSYN and HPT
Genotype	Tocotrienol (µg/g)	Tocopherol (µg/g)	Total tocochromanol (µg/g)	Tocotrienol/ total tocochromanol(%)	Fold change (tocopherol/wt)	Fold change (total tocochromanol/wt)
(TyrA+HPPD-OE2-4× SYN-RNAi+Ole:HPT-3)-2	535	1417	1953	27	2.4	3.4
(TyrA+HPPD-OE2-4× SYN-RNAi+Ole:HPT-3)-9	526	1279	1806	29	2.2	3.1
(TyrA+HPPD-OE2-4× SYN-RNAi+Ole:HPT-3)-8	368	1228	1595	23	2.1	2.8
(TyrA+HPPD-OE2-4× SYN-RNAi+Ole:HPT-3)-6	337	1199	1535	22	2.1	2.7
(TyrA+HPPD-OE2-4× SYN-RNAi+Ole:HPT-3)-7	385	1198	1583	24	2.1	2.7
(TyrA+HPPD-OE2-4× SYN-RNAi+Ole:HPT-3)-5	457	1181	1638	28	2	2.8
(TyrA+HPPD-OE2-4× SYN-RNAi+Ole:HPT-3)-1	339	1093	1432	24	1.9	2.5
(TyrA+HPPD-OE2-4× SYN-RNAi+Ole:HPT-3)-4	385	1078	1463	26	1.9	2.5
(TyrA+HPPD-OE2-4× SYN-RNAi+Ole:HPT-3)-3	464	1077	1541	30	1.9	2.7
(SYN-RNAi+Ole:HPT-1× TyrA+HPPD-OE2-4)-4	154	1379	1533	10	2.4	2.6
(SYN-RNAi+Ole:HPT-1× TyrA+HPPD-OE2-4)-8	160	1372	1532		2.4	2.6
(SYN-RNAi+Ole:HPT-1× TyrA+HPPD-OE2-4)-9	157	1337	1494	11	2.3	2.6
(SYN-RNAi+Ole:HPT-1× TyrA+HPPD-OE2-4)-6	157	1315	1473		2.3	2.5
(SYN-RNAi+Ole:HPT-1× TyrA+HPPD-OE2-4)-5	171	1306	1477	12	2.3	2.6
(SYN-RNAi+Ole:HPT-1× TyrA+HPPD-OE2-4)-3	157	1289	1446	11	2.2	2.5
(SYN-RNAi+Ole:HPT-1× TyrA+HPPD-OE2-4)-7	193	1287	1480	13	2.2	2.6
(SYN-RNAi+Ole:HPT-1× TyrA+HPPD-OE2-4)-1	160	1187	1346	12	2.1	2.3
(SYN-RNAi+Ole:HPT-1× TyrA+HPPD-OE2-4)-2	131	1163	1294	10	2	2.2
Average	291	1244	1534	19	2.1	2.7
WT	0	580	580	/	/	/
